# Supplementary material for: Spatiotemporal regulation of nervous system development in the annelid Capitella teleta
Source: EvoDevo. 2017 Aug 1;8:13. doi: 10.1186/s13227-017-0076-8 (PMC5539756; doi:10.1186/s13227-017-0076-8)
Supplement: Supplementary file 1 — Additional file 1: Figure 1. Accession numbers for Sox family proteins used in the gene orthology analyses. [file 13227_2017_76_MOESM1_ESM.xlsx]

## Sheet: Sheet1
Sox sequence accession numbers
Apme_Sox21	XP001121956.1
Apme_Sox21b	XP001121937.1
Apme_SoxB1	XP391958.3
Apme_SoxB2	XP001121910.1
Apme_SoxC	XP001122631.1
Apme_SoxD	XP392414.5
Ampe_SoxE1	XP001122993.1
Apme_SoxE2	XP001122996.1
Apme_SoxF	XP001122045.1
Bbe_SoxD	BAJ76656.1
Bfl_SoxB2	ABG66528.1
Bfl_SoxB1	ABG66527.1
Bfl_Sox	XP002609669.1
Bfl_Sox_E	XP002595614.1
Bfl_Sox_F	XP002609616.1
Cte_SoxB	162284
Cte_SoxB1	20216
Cte_SoxC	128551
Cte_SoxD	26259
Cte_SoxE	175609
Cte_SoxF	70604
Dme_SoxNeuro_B1	CAB64386.1
Dme_Dichaete_B2	AAF49753.1
Dme_Sox21a_B2	AAF49756.1
Dme_Sox21b_B2	AAF49754.2
Dme_Sox14_C	CAB64387.1
Dme_Sox102F_D	NP726612.1
Dme_Sox15_F	NP523739.2
Dme_Sox100B_E	NP651839.1
Lgi_SoxB	156153
Lgi_Sox_B1	184905
Lgi_SoxC	102459
Lgi_SoxD	121785
Lgi_SoxE	143673+88815
Lgi_SoxF	120517
Mmu_LEF1	NP034833.2
Mmu_Sox1	CAA63846.1
Mmu_Sox2	NP035573.3
Mmu_Sox4	CAA49779.1
Mmu_Sox5	NP001230092.1
Mmu_Sox7	NP035576.1
Mmu_Sox10	XP021071919.1
Mmu_Sox14	AAF62396.1
Pdu_SoxB	CAY12631
Pdu_SoxC	CAY12635
Sko_Sox1_2_3	NP001158377.1
Sko_Sox11-like	NP001158501.1
Sko_Sox6-like	XP006812629.1
Sko_Sox9-like	XP002737877.2
Sko_Sox7_17	NP001158450
Sko_Sox14_21-like	NP001158461.1
Smi_Sox2_B1	KFM71024.1
Smi_Sox14_B2	KFM73854.1
Smi_Sox2_B1	KFM68667.1
Smi_Sox21_B2	KFM78367.1
Smi_Sox14_C	KFM58837.1
Smi_putSox14_Ca	KFM62555.1
Smi_putSox14_Cb	KFM81033.1
Smi_putSox14_Cc	KFM81034.1
Smi_Sox6_D	KFM66970.1
Smi_Sox9_E	KFM81451.1
Tca_Sox21b	XP971967.1
Tca_SoxB1	XP974496.1
Tca_SoxB2	XP971910.1
Tca_SoxB3	XP972072.1
Tca_SoxC	XP973116.1
Tca_Soxdichaete	XP972019.2
Tca_SoxF	XP974207.1
