# Supplementary material for: Spatiotemporal regulation of nervous system development in the annelid Capitella teleta
Source: EvoDevo. 2017 Aug 1;8:13. doi: 10.1186/s13227-017-0076-8 (PMC5539756; doi:10.1186/s13227-017-0076-8)
Supplement: Supplementary file 2 — Additional file 2: Figure 2. Accession numbers for Msi family proteins used in the gene orthology analyses. [file 13227_2017_76_MOESM2_ESM.xlsx]

## Sheet: Sheet1
Msi sequence accession numbers
Apme_Hnrp27c	XP006560478.1
Apme_RBP6	XP016768547.1
Bbe_Msi2	XP019622752.1
Bfl_Hnrpd	XP019635350.1
Crgi_Dazap	XP011424946.1
Crgi_Hnrpd	XP011454405.1
Crgi_Msi2	XP011438769.1
Crgi_RBP6like	EKC26474.1
Cte_169740	169740
Cte_175465	175465
Cte_Dazap	219071
Cte_Msi	180669
Dama_Hnrpd	JAM72900.1
Dama_Msi	JAN87199.1
Dama_RBP6	JAM81602.1
Dja_Dazap	BAG15905.1
Dja_MsiA	BAG15902.1
Dja_MsiB	BAG15903.1
Dja_MsiC	BAG15904.1
Dme_Msi	CAA55897.1
Dme_RBP6	NP730245.2
Hsa_Hnrpd_1	AAH71944.1
Hsa_hnrpd_2	NP112738.1
Ixri_Msi	JAP71120.1
Ixsc_Msi	XP002408070.1
Lgi_Msi	115157
Lgi_scaf1_208020	208020
Lgi_scaf61_220291	128317
Lgi_scaf61b_220300	128275
Lipo_Msi	XP013776621.1
Mmu_Dazap	NP573451.2
Mmu_Hnrpd	NP057899.2
Mmu_Msi1	NP032655.1
Mmu_Msi2	NP473384.1
Pdu_Msi	CCK33029.1
Sko_Dazap	XP006819075.1
Sko_Hnrpd	XP002741849.1
Sko_Msi	NP001158364.1
Sme_Dazap1	ANE21798.1
Sme_Dazap2	ANE21799.1
Stpu_Msi	XP001199490.2
Tca_Hnrp27c	XP008199082.1
Tca_Msi2	XP008200637.1
Tca_RBP6	XP968171.2
Teur_RBP6	XP015785990.1
Xetr_Dazap	XP012815264.1
Xetr_Msi1	NP001011470.1
Xetr_Msi2	XP004911774.1
